# Supplementary material for: Viral Co-Infections of Warthogs in Namibia with African Swine Fever Virus and Porcine Parvovirus 1
Source: Animals (Basel). 2022 Jun 30;12(13):1697. doi: 10.3390/ani12131697 (PMC9265065; doi:10.3390/ani12131697)
Supplement: Supplementary file 1 [file animals-12-01697-s001.zip]

Archive with 1 entries (1 files):
- animals-1787391-supplementary.pdf
